# Supplementary material for: Urine-to-Blood Partitioning of Per- and Polyfluoroalkyl Substances in Human Biomonitoring: Implications for Environmental Exposure Analysis and Bioaccumulation Assessment
Source: Molecules. 2026 May 30;31(11):1880. doi: 10.3390/molecules31111880 (PMC13257718; doi:10.3390/molecules31111880)
Supplement: Supplementary file 1 [file molecules-31-01880-s001.zip]

Archive with 1 entries (1 files):
- molecules-4306461-supplementary.pdf
